# Supplementary material for: Gut microbiota ecology: Biodiversity estimated from hybrid neutral-niche model increases with health status and aging
Source: PLoS One. 2020 Oct 30;15(10):e0237207. doi: 10.1371/journal.pone.0237207 (PMC7599046; doi:10.1371/journal.pone.0237207)
Supplement: S1 Table — For each data set, we summarize the number of individuals for each decade of age, divided by sex and health status. Here, we considered only subjects that were included in the statistical analysis. (XLSX) [file pone.0237207.s010.xlsx]

## Sheet: Foglio1
Dataset		ELDERMET T0		Biagi&Schnorr			Odamaki	Kong	Biagi	Bian
Health status		unhealthy	healthy	Italian controls	Italian DS	Hadza	healthy	healthy	healthy	healthy
Population		Irish	Irish	Italian	Italian	Tanzanian	Japanese	Chinese	Italian	Chinese
Females
Age (decade)
<10		0	0	0	0	1	18	0	0	84
10-20		0	0	0	2	0	4	0	0	132
20-29		0	2	3	3	3	22	2	5	48
30-39		0	2	6	5	1	38	1	2	29
40-49		0	2	2	0	3	16	7	1	36
50-59		0	0	0	0	0	12	5	0	0
60-69		0	18	0	0	0	16	14	0	33
70-79		14	34	0	0	1	6	10	5	8
80-89		26	15	0	0	0	31	3	0	0
90-99		21	0	0	0	0	13	36	3	96
>=100		1	0	0	0	0	3	3	24	40
Males
Age (decade)
<10		0	0	0	0	0	21	0	0	69
10-20		0	0	0	0	4	5	0	0	151
20-29		0	2	2	6	5	13	1	3	197
30-39		0	4	3	1	5	36	3	2	13
40-49		0	1	0	0	3	11	6	1	5
50-59		0	0	0	0	0	9	6	0	1
60-69		2	12	0	0	1	8	17	2	27
70-79		14	26	0	0	0	4	16	6	10
80-89		12	16	0	0	0	13	4	0	0
90-99		1	3	0	0	0	3	24	0	45
>=100		0	0	0	0	0	0	1	6	9
Total:		91	137	16	17	27	302	159	60	1033
