# Supplementary material for: Gut microbiota ecology: Biodiversity estimated from hybrid neutral-niche model increases with health status and aging
Source: PLoS One. 2020 Oct 30;15(10):e0237207. doi: 10.1371/journal.pone.0237207 (PMC7599046; doi:10.1371/journal.pone.0237207)
Supplement: S2 Table — Title. For each data set, we report the main sequencing and bioinformatic methodologies applied to samples, including (when available) sequencing platform and technology, reagent version, target region, algorithm used to merge reads (for paired reads), read filtering rules and OTU calculation. (XLSX) [file pone.0237207.s011.xlsx]

## Sheet: Foglio1
	ELDERMET	Biagi&Schnorr	Odamaki	Kong	Biagi	Bian
Platform	454 FLX Titanium	454 FLX Titanium	llumina MiSeq	llumina MiSeq	llumina MiSeq	llumina MiSeq
Technology/Reagent Version	NA	NA	PE; v3 Reagent Kit	2x250bp PE	2×300bp PE	2x300bp PE
Target Region	v4	v4	v3-v4	v4-5	v3-4	v4
Merge reads (for paired reads)	NA	NA	USEARCH	mothur	PandaSeq	PandaSeq
Read filtering	read length not shorter than 150 bp and not longer than 350 bp; no ambiguous bases (Ns); quality score higher than 25 in at least 50% of the read	read length not shorter than 150 bp and not longer than 350 bp; no ambiguous bases (Ns)	read length not shorter than 150 bp; average quality score greater than 25	read length not shorter than 150 bp and not longer than 400 bp; no ambiguous bases (Ns); no homopolymers longer than 8 bp, average quality score greater than 25	read length not shorter than 400 bp and not longer than 500 bp; no ambiguous bases (Ns); no homopolymers longer than 8 bp.	no ambiguous bases
OTU calculation	97% similarity UPARSE clustering	97% similarity UPARSE clustering	97% similarity UPARSE clustering	97% similarity UPARSE clustering	97% similarity UPARSE clustering	97% similarity UPARSE clustering
